# Supplementary material for: Comparative Metabolomics Reveals Fungal Conversion of Co-Existing Bacterial Metabolites within a Synthetic Aspergillus-Streptomyces Community
Source: Mar Drugs. 2021 Sep 19;19(9):526. doi: 10.3390/md19090526 (PMC8472691; doi:10.3390/md19090526)
Supplement: Supplementary file 1 [file marinedrugs-19-00526-s001.zip]

Archive with 1 entries (1 files):
- marinedrugs-1374660-supplementary.pdf
